# Supplementary material for: Genomic characterization and insights into the belted coat pattern of a local, reconstituted pig population
Source: Anim Biotechnol. 2025 Jun 10;36(1):2515462. doi: 10.1080/10495398.2025.2515462 (PMC12674266; doi:10.1080/10495398.2025.2515462)
Supplement: Table_S2.xlsx [file LABT_A_2515462_SM5525.xlsx]

## Sheet: Table 2
Polymorphism number	Mutation (Fontanesi et al.)	Gene region Fontanesi et al.)	Mutation (References Sscrofa11.1)	Gene Region (References Sscrofa11.1)	SUP_01	SUP_02	SUP_03	SUP_04	SUP_06	SUP_08	SUP_09	SUP_10	SUP_11	SUP_12	SUP_13	SUP_14	SUP_16	SUP_17	SUP_18	SUP_19	SUP_20	SUP_21	SUP_22	SUP_23	SUP_24	SUP_25	SUP_26	SUP_30	SUP_31
1	g.14131G>C	5’-flanking region	41402169 - G>C	tutti wt							G_G						G_G		G_G	G_G
2	g.14139A>C	5’-flanking region	41402177 - A>C	All wt							A_A						A_A		A_A	A_A
3	g.14192A>G	5’-flanking region	41402230 - A>G	All wt							A_A						A_A		A_A	A_A
4	g.14265C>G	Exon 1 (5’-UTR)	41402302 - C>G	Exon 1 (5’-UTR)							C_C						C_C		C_C	C_C
5	g.14404C>G	Intron 1	41401244 - C>G	Intron 1							C_C						C_C		C_C	C_C
6	g.54161T>G	Exon 2 (missense mutation: p.H40Q)	41441383 - T>G	Exon 2 (missense mutation: p.H40Q)	T_T	T_T	T_T	T_T	T_T	T_T	T_T	T_T	T_T	T_T	T_T	T_T	T_T	T_T	T_T	T_T	T_T	T_T	T_T	T_T	T_T	T_T	T_T	T_T	T_T
7	g.54275A>T	Exon 2	41441497 - A>T	Exon 2	A_A	A_A	A_A	A_A	A_A	A_A	A_A	A_A	A_A	A_A	A_A	A_A	A_A	A_A	A_A	A_A	A_A	A_A	A_A	A_A	A_A	A_A	A_A	A_A	A_A
8	g.58361C>T	Exon 3	41445577 - C>T	dup	C_C	C_C	C_T	C_C	C_C	C_C	C_C	C_C	C_T	C_C	C_T	C_C	C_T	C_C	C_C	C_T	C_C	C_C	C_C	C_C	C_C	C_C	C_T	C_C	C_T
9	g.58364G>A	Exon 3	41445580 - G>A	dup	G_G	G_G	G_A	G_G	G_G	G_G	G_G	G_G	G_A	G_G	G_A	G_G	G_A	G_G	G_G	G_A	G_G	G_G	G_G	G_G	G_G	G_G	G_A	G_G	G_A
10	g.58390G>A	Exon 3 (missense mutation: p.R173K)	41445606 - G>A	Exon 3 (missense mutation: p.R173K)	G_G	G_G	G_A	G_G	G_G	G_G	G_G	G_G	G_A	G_G	G_A	G_G	G_A	G_G	G_G	G_A	G_G	G_G	G_G	G_G	G_G	G_G	G_A	G_G	G_A
11	g.58394C>T	Exon 3	41445610 - C>T	Exon 3	C_C	C_C	C_T	C_C	C_C	C_C	C_C	C_C	C_T	C_C	C_T	C_C	C_T	C_C	C_C	C_T	C_C	C_C	C_C	C_C	C_C	C_C	C_T	C_C	C_T
12	g.58418C>G	Exon 3	41445634 - C>G	Exon 3	C_C	C_C	C_C	C_C	C_C	C_C	C_C	C_C	C_C	C_C	C_C	C_C	C_C	C_C	C_C	C_G	C_C	C_C	C_C	C_C	C_C	C_C	C_C	C_C	C_G
13	g.58424C>A	Exon 3	41445640 - C>A	Exon 3	C_C	C_C	C_C	C_C	C_C	C_C	C_C	C_C	C_C	C_C	C_C	C_C	C_C	C_C	C_C	C_A	C_C	C_C	C_C	C_C	C_C	C_C	C_C	C_C	C_A
14	g.58455G>A	Exon 3 (missense mutation: p.V195M)	41445671 - G>A	Exon 3	G_G	G_G	G_G	G_G	G_G	G_G	G_G	G_G	G_G	G_G	G_G	G_G	G_G	G_G	G_G	G_G	G_G	G_G	G_G	G_G	G_G	G_G	G_G	G_G	G_G
15	g.58511T>C	Intron 3	41445727 - T>C	Intron 3	T_T	T_T	T_C	T_T	T_T	T_T	T_T	T_T	T_C	T_T	T_C	T_T	T_C	T_T	T_T	T_C	T_T	T_T	T_T	T_T	T_T	T_T	T_C	T_T	T_C
16	g.59466G>A	Intron 3	41446682 - A>G	Intron 3	G_G	G_G	G_G	G_G	G_G	G_G	G_G	G_G	G_G	G_G	G_G	G_G	G_G	G_G	G_G	G_G	G_G	G_G	G_G	G_G	G_G	G_G	G_G	G_G	G_G
17	g.59511C>T	Intron 3	41446727 - C>T	Intron 3	C_C	C_C	C_C	C_C	C_C	C_C	C_C	C_C	C_C	C_C	C_C	C_C	C_C	C_C	C_C	C_C	C_C	C_C	C_C	C_C	C_C	C_C	C_C	C_C	C_C
18	g.59513T>C	Intron 3	41446729 -T>C	Intron 3	T_T	T_T	T_T	T_T	T_T	T_T	T_T	T_T	T_T	T_T	T_T	T_T	T_T	T_T	T_T	T_T	T_T	T_T	T_T	T_T	T_T	T_T	T_T	T_T	T_T
19	g.59525T>C	Intron 3	41446741 - T>C	Intron 3	T_T	T_T	T_T	T_T	T_T	T_T	T_T	T_T	T_T	T_T	T_T	T_T	T_T	T_T	T_T	T_T	T_T	T_T	T_T	T_T	T_T	T_T	T_T	T_T	T_T
20	g.59656C>T	Exon 4	41446872 - C>T	Exon 4	C_C	C_C	C_C	C_C	C_C	C_C	C_C	C_C	C_C	C_C	C_C	C_C	C_C	C_C	C_C	C_C	C_C	C_C	C_C	C_C	C_C	C_C	C_C	C_C	C_C
21	g.64098_64099insTTT	Intron 4	41451290 insTTT	Intron 4	-_-	-_-	-_TTT	-_-	-_-	-_TTT	-_-	-_-	-_-	-_-	-_TTT	-_-	-_TTT	-_-	-_-	TTT_TTT	-_-	-_-	-_-	-_-	-_-	-_-	-_TTT	-_-	-_TTT
22	g.64099C>T	Intron 4	41451290 - C>T	Intron 4	C_C	C_C	C_C	C_C	C_C	C_C	C_C	C_C	C_C	C_C	C_C	C_C	C_C	C_C	C_C	C_C	C_C	C_C	C_C	C_C	C_C	C_C	C_C	C_C	C_C
23	g.64105C>T	Intron 4	41451298 - T>C	Intron 4	C_C	C_C	C_C	C_C	C_C	C_C	C_C	C_C	C_C	C_C	C_C	C_C	T_C	C_C	C_C	T_T	C_C	C_C	C_C	C_C	C_C	C_C	C_C	C_C	C_C
24	g.64191G>A	Exon 5	41451390 - G>A	Exon 5	G_G	G_G	G_G	G_G	G_G	G_G	G_G	G_G	G_G	G_G	G_G	G_G	G_G	G_G	G_G	G_G	G_G	G_G	G_G	G_G	G_G	G_G	G_G	G_G	G_G
25	g.64198A>G	Exon 5	41451396 - A>G	Exon 6	A_A	A_A	NA	A_A	A_A	NA	A_A	A_A	NA	A_A	NA	A_A	A_G	A_A	A_A	A_G	A_A	A_A	A_A	A_A	A_A	A_A	NA	A_A	NA
26	g.69784C>T	Exon 6	41456918 - T>C	Exon 7	C_C	T_C	C_C	C_C	T_C	T_C	T_C	T_C	C_C	C_C	C_C	C_C	C_C	C_C	C_C	C_C	T_C	C_C	T_C	T_C	T_C	C_C	C_C	C_C	T_C
27	g.69790A>C	Exon 6	41456924 - C>A	Exon 7	A_A	C_A	A_A	A_A	C_A	C_A	C_A	C_A	A_A	A_A	A_A	A_A	A_A	A_A	A_A	A_A	C_A	A_A	C_A	C_A	C_A	A_A	A_A	A_A	C_A
28	g.69814A>G	Exon 6	41456948 - A>G	Exon 7	G_G	A_G	G_G	G_G	A_G	A_G	A_G	A_G	G_G	G_G	G_G	G_G	G_G	G_G	G_G	G_G	A_G	G_G	A_G	A_G	A_G	G_G	G_G	G_G	A_G
29	g.87187T>C	Intron 7	41474684 - T>C	Intron 8	C_C	T_C	C_C	T_C	T_C	T_C	T_C	T_C	C_C	C_C	C_C	C_C	C_C	C_C	C_C	C_C	T_C	C_C	T_C	T_C	T_C	C_C	C_C	C_C	T_C
30	g.90482A>G	Exon 9	41477980 - A>G	Exon 10	G_G	A_G	G_G	A_G	A_G	A_G	A_G	A_G	G_G	G_G	G_G	G_G	G_G	G_G	G_G	G_G	A_G	G_G	A_G	A_G	A_G	G_G	G_G	G_G	A_G
31	g.90611G>A	Intron 9	41478109 - G>A	Intron 10	G_G	A_G	G_G	G_G	A_G	A_G	A_G	A_G	G_G	G_G	G_G	G_G	G_G	G_G	G_G	G_G	A_G	G_G	A_G	A_G	A_G	G_G	G_G	G_G	A_G
32	g.91927A>G	Intron 9	41479425 - A>G	Intron 10	G_G	A_G	G_G	A_G	A_G	A_G	A_G	A_G	G_G	G_G	G_G	G_G	G_G	G_G	G_G	G_G	A_G	G_G	G_G	A_G	A_G	G_G	G_G	G_G	A_G
33	g.92089T>C	Intron 10	41479587 - T>C	Intron 11	T_T	T_T	T_T	T_T	T_T	T_T	T_T	T_T	T_T	T_T	T_T	T_T	T_T	T_T	T_T	T_T	T_T	T_T	T_T	T_T	T_T	T_T	T_T	T_T	T_T
34	g.92090_92091insA	Intron 10	41479588 (no ins)	Intron 11	C_C	C_C	C_C	C_C	C_C	C_C	C_C	C_C	C_C	C_C	C_C	C_C	C_C	C_C	C_C	C_C	C_C	C_C	C_C	C_C	C_C	C_C	C_C	C_C	C_C
35	g.92289A>C	Intron 11	41479784 - A>C	Intron 12	A_A	A_A	A_A	A_A	A_A	A_A	A_A	A_A	A_A	A_A	A_A	A_A	A_A	A_A	A_A	A_A	A_A	A_A	A_A	A_A	A_A	A_A	A_A	A_A	A_A
36	g.92819T>C	Intron 11	41480317 - T>C	Intron 12	T_T	T_T	T_T	T_T	T_T	T_T	T_T	T_T	T_T	T_T	T_T	T_T	T_T	T_T	T_T	T_T	T_T	T_T	T_T	T_T	T_T	T_T	T_T	T_T	T_T
37	g.92942C>T	Exon 12	41480438 - C>T	Exon 13	C_C	C_C	C_C	C_C	C_C	C_C	C_C	C_C	C_C	C_C	C_C	C_C	C_C	C_C	C_C	C_C	C_C	C_C	C_C	C_C	C_C	C_C	C_C	C_C	C_C
38	g.92954_92954insC	Intron 12	41480452 (no ins)	Intron 13	C_C	C_C	C_C	C_C	C_C	C_C	C_C	C_C	C_C	C_C	C_C	C_C	C_C	C_C	C_C	C_C	C_C	C_C	C_C	C_C	C_C	C_C	C_C	C_C	C_C
39	g.92971G>A	Intron 12	41480475 - G>A	Intron 13	G_G	G_G	G_G	G_G	G_G	G_G	G_G	G_G	G_G	G_G	G_G	G_G	G_G	G_G	G_G	G_G	G_G	G_G	G_G	G_G	G_G	G_G	G_G	G_G	G_G
40	g.93062A>G	Exon 13	41480560 - A>G	Exon 14	A_A	A_A	A_A	A_A	A_A	A_A	A_A	A_A	A_A	A_A	A_A	A_A	A_A	A_A	A_A	A_A	A_A	A_A	A_A	A_A	A_A	A_A	A_A	A_A	A_A
41	g.93249A>G	Intron 13	41480747 - A>G	Intron 14	A_A	A_A	A_A	A_A	A_A	A_A	A_A	A_A	A_A	A_A	A_A	A_A	A_A	A_A	A_A	A_A	A_A	A_A	A_A	A_A	A_A	A_A	A_A	A_A	A_A
42	g.94316G>A	Intron 13	41481815 - G>A	Intron 14	G_G	G_G	G_G	G_G	G_G	G_G	G_G	G_G	G_G	G_G	G_G	G_G	G_G	G_G	G_G	G_G	G_G	G_G	G_G	G_G	G_G	G_G	G_G	G_G	G_G
43	g.94345T>A	Intron 13	41481844 - T>A	Intron 14	T_T	T_T	T_T	T_T	T_T	T_T	T_T	T_T	T_T	T_T	T_T	T_T	T_T	T_T	T_T	T_T	T_T	T_T	T_T	T_T	T_T	T_T	T_T	T_T	T_T
44	g.94407C>G	Exon 14	41481906 - C>G	Exon 15	C_C	C_C	C_C	C_C	C_C	C_C	C_C	C_C	C_C	C_C	C_C	C_C	C_C	C_C	C_C	C_C	C_C	C_C	C_C	C_C	C_C	C_C	C_C	C_C	C_C
45	g.96511T>C	Intron 14	41484010 - T>C	Intron 15	T_T	T_T	T_T	T_T	T_T	T_T	T_T	T_T	T_T	T_T	T_T	T_T	T_T	T_T	T_T	T_T	T_T	T_T	T_T	T_T	T_T	T_T	T_T	T_T	T_T
46	g.96543C>G	Intron 14	41484042 - C>G	Intron 15	C_C	C_C	C_C	C_C	C_C	C_C	C_C	C_C	C_C	C_C	C_C	C_C	C_C	C_C	C_C	C_C	C_C	C_C	C_C	C_C	C_C	C_C	C_C	C_C	C_C
47	g.96657C>G	Exon 15	41484156 - C>G	Exon 16	C_C	C_C	C_C	C_C	C_C	C_C	C_C	C_C	C_C	C_C	C_C	C_C	C_C	C_C	C_C	C_C	C_C	C_C	C_C	C_C	C_C	C_C	C_C	C_C	C_C
48	g.96730T>G	Intron 15	41484229 - T>C	Intron 16	T_T	T_T	T_T	T_T	T_T	T_T	T_T	T_T	T_T	T_T	T_T	T_T	T_T	T_T	T_T	T_T	T_T	T_T	T_T	T_T	T_T	T_T	T_T	T_T	T_T
49	g.97087G>A	Intron 15	41484586 - G>A	Intron 16	G_G	G_G	G_G	G_G	G_G	G_G	G_G	G_G	G_G	G_G	G_G	G_G	G_G	G_G	G_G	G_G	G_G	G_G	G_G	G_G	G_G	G_G	G_G	G_G	G_G
50	g.98513G>A	Intron 17 (splice mutation)	41486012 - G>A	Intron 18	G_G	G_G	G_G	G_G	G_G	G_G	G_G	G_G	G_G	G_G	G_G	G_G	G_G	G_G	G_G	G_G	G_G	G_G	G_G	G_G	G_G	G_G	G_G	G_G	G_G
51	g.98542G>A	Intron 17	41486041 - G>A	Intron 18	G_G	G_G	G_G	G_G	G_G	G_G	G_G	G_G	G_G	G_G	G_G	G_G	G_G	G_G	G_G	G_G	G_G	G_G	G_G	G_G	G_G	G_G	G_G	G_G	G_G
52	g.100973C>T	Exon 18	41488472 - C>T	Exon 19	T_T	C_T	T_T	C_T	C_T	NA	C_T	C_T	T_T	T_T	T_T	T_T	T_T	T_T	T_T	T_T	C_T	T_T	NA	C_T	C_T	T_T	T_T	T_T	C_T
53	g.101084_101085insAGTT (intron18-g.29_32delAGTT)	Intron 18	41488583 insTTGA	Intron 19	TTGA_TTGA	TTGA_TTGA	TTGA_TTGA	TTGA_TTGA	TTGA_TTGA	TTGA_TTGA	TTGA_TTGA	TTGA_TTGA	TTGA_TTGA	TTGA_TTGA	TTGA_TTGA	TTGA_TTGA	TTGA_TTGA	TTGA_TTGA	TTGA_TTGA	TTGA_TTGA	TTGA_TTGA	TTGA_TTGA	TTGA_TTGA	TTGA_TTGA	TTGA_TTGA	TTGA_TTGA	TTGA_TTGA	TTGA_TTGA	TTGA_TTGA
54	g.101183C>T	Exon 19	41488686 - C>T	Exon 20	C_C	C_C	C_C	C_C	C_C	C_C	C_C	C_C	C_C	C_C	C_C	C_C	C_C	C_C	C_C	C_C	C_C	C_C	C_C	C_C	C_C	C_C	C_C	C_C	C_C
55	g.101243C>T	Exon 19	41488746 - C>T	Exon 20	C_C	C_C	C_C	C_C	C_C	C_C	C_C	C_C	C_C	C_C	C_C	C_C	C_C	C_C	C_C	C_C	C_C	C_C	C_C	C_C	C_C	C_C	C_C	C_C	C_C
56	g.101260C>T	Exon 19 (missense mutation: p.V893A)	41488763 - C>T	Exon 20	C_C	T_C	C_C	T_C	T_C	T_C	T_C	C_C	C_C	C_C	C_C	C_C	C_C	C_C	C_C	C_C	T_C	C_C	NA	T_C	T_C	C_C	C_C	C_C	C_C
57	g.101291G>A	Intron 19	41488794 - G>A	Intron 20	G_G	G_G	G_G	G_G	G_G	G_G	G_G	G_G	G_G	G_G	G_G	G_G	G_G	G_G	G_G	G_G	G_G	G_G	G_G	G_G	G_G	G_G	G_G	G_G	G_G
58	g.101292C>A	Intron 19	41488795 - C>A	Intron 20	C_C	C_C	C_C	C_C	C_C	C_C	C_C	C_C	C_C	C_C	C_C	C_C	C_C	C_C	C_C	C_C	C_C	C_C	C_C	C_C	C_C	C_C	C_C	C_C	C_C
59	g.101295G>A	Intron 19	41488798 - G>A	Intron 20	G_G	G_G	G_G	G_G	G_G	G_G	G_G	G_G	G_G	G_G	G_G	G_G	G_G	G_G	G_G	G_G	G_G	G_G	G_G	G_G	G_G	G_G	G_G	G_G	G_G
60	g.101881G>A	Intron 19	41489384 - G>A	Intron 20	G_G	G_G	G_G	G_G	G_G	G_G	G_G	G_G	G_G	G_G	G_G	G_G	G_G	G_G	G_G	G_G	G_G	G_G	G_G	G_G	G_G	G_G	G_G	G_G	G_G
61	g.101967C>T	Exon 20	41489470 - C>T	Exon 21	C_C	C_C	C_C	C_C	C_C	C_C	C_C	C_C	C_C	C_C	C_C	C_C	C_C	C_C	C_C	C_C	C_C	C_C	C_C	C_C	C_C	C_C	C_C	C_C	C_C
62	g.102020G>T	Intron 20	41489523 - G>T	Intron 21	G_G	G_G	G_G	G_G	G_G	G_G	G_G	G_G	G_G	G_G	G_G	G_G	G_G	G_G	G_G	G_G	G_G	G_G	G_G	G_G	G_G	G_G	G_G	G_G	G_G
63	g.102160A>G	Intron 20	41489663 - A>G	Intron 21	A_A	A_A	A_A	A_A	A_A	A_A	A_A	A_A	A_A	A_A	A_A	A_A	A_A	A_A	A_A	A_A	A_A	A_A	A_A	A_A	A_A	A_A	A_A	A_A	A_A
64	g.102183C>T	Intron 20	41489686 - C>T	Intron 21	C_C	C_C	C_C	C_C	C_C	C_C	C_C	C_C	C_C	C_C	C_C	C_C	C_C	C_C	C_C	C_C	C_C	C_C	C_C	C_C	C_C	C_C	C_C	C_C	C_C
65	g.102188C>T	Intron 20	41489688 - C>T	Intron 21	C_C	C_C	C_C	C_C	C_C	C_C	C_C	C_C	C_C	C_C	C_C	C_C	C_C	C_C	C_C	C_C	C_C	C_C	C_C	C_C	C_C	C_C	C_C	C_C	C_C
66	g.103819T>C	Intron 20	41491319 - T>C	Intron 21	T_T	T_T	T_T	T_T	T_T	T_T	T_T	T_T	T_T	T_T	T_T	T_T	T_T	T_T	T_T	T_T	T_T	T_T	T_T	T_T	T_T	T_T	T_T	T_T	T_T
67	g.103863T>C	Intron 20	41491363 - T>C	Intron 21	T_T	T_T	T_T	T_T	T_T	T_T	T_T	T_T	T_T	T_T	T_T	T_T	T_T	T_T	T_T	T_T	T_T	T_T	T_T	T_T	T_T	T_T	T_T	T_T	T_T
68	g.104085G>T	Exon 21 (3’-UTR)	41491585 - G>T	Exon 22 (3’-UTR)	G_G	G_G	G_G	G_G	G_G	G_G	G_G	G_G	G_G	G_G	G_G	G_G	G_G	G_G	G_G	G_G	G_G	G_G	G_G	G_G	G_G	G_G	G_G	G_G	G_G
69	g.104209C>T	Exon 21 (3’-UTR)	41491709 - C>T	Exon 22 (3’-UTR)	C_C	C_C	C_C	C_C	C_C	C_C	C_C	C_C	C_C	C_C	C_C	C_C	C_C	C_C	C_C	C_C	C_C	C_C	C_C	C_C	C_C	C_C	C_C	C_C	C_C
